# Supplementary material for: Path analysis of phenotypic traits in young cacao plants under drought conditions
Source: PLoS One. 2018 Feb 6;13(2):e0191847. doi: 10.1371/journal.pone.0191847 (PMC5800674; doi:10.1371/journal.pone.0191847)
Supplement: S1 File — Mean values for growth characters of cacao progenies, obtained from complete diallel crosses, under control (predawn ΨWL between -0.1 and -0.5 MPa; Table A) and drought (ΨWL between -2.0 and -2.5 Mpa; Table B) condition. H = plant height (m); SD = stem diameter (mm); LN = leaves number per plant; TLA = total leaf area per plant (m2 x10-4); ILA = individual leaf area (m2 x 10−2); RB = root biomass (g); SB = stem dry biomass (g); LB = leaf dry biomass (g); TB = total dry biomass (g); R/S = root:shoot ratio; RL = root length (mm); RA = root system area (cm2); RD = root mean diameter for second order branches (mm); RV = root volume (cm3); RD[<1 mm] = fine roots length (cm cm-3); RD[1-2mm] = medium roots length (cm cm-3); RD[>2mm] = coarse roots length (cm cm-3). (XLSX) [file pone.0191847.s001.xlsx]

## Sheet: Table A
	Nº	Progenies	H	SD	TLA x 10-4	LN	ILA x 10-2	LB	SB	TB	RB	R/S	RL	RA	RD	RV	RD	RD	RD
																	[<1mm]	[1-2mm]	[>2mm]
	1 x 2	CATONGO x SCA6	2,02	25,09	1,25	62,83	1,97	85,99	78,02	194,16	30,23	0,21	3560,65	930,18	2,51	197,92	1564,31	941,33	1051,97
	1 x 3	PUCALÁ x SCA6	1,95	21,46	1,08	50,01	2,23	63,53	68,93	171,54	35,02	0,25	2425,09	865,87	2,46	207,19	1361,91	845,51	1075,76
	1 x 4	TSH-1188 x SCA6	2,14	20,47	1,71	82,01	1,98	65,91	66,61	163,01	30,48	0,22	4374,97	1261,85	2,72	355,06	1723,01	1233,65	1650,01
	1 x 5	RB40 x SCA6	2,01	25,23	1,29	64,01	2,01	86,75	79,87	214,88	39,89	0,21	3878,21	950,49	2,37	205,64	1931,47	1100,19	840,37
	1 x 6	MOC-01 x SCA6	1,91	21,33	1,32	69,21	2,10	70,07	79,56	177,11	34,43	0,23	3830,53	1083,59	2,88	323,71	1412,69	901,69	1446,39
	1 x 7	SCA6 x IMC-67	2,04	23,74	1,29	66,33	1,96	79,89	71,81	224,81	42,51	0,24	4051,11	1620,98	3,65	458,14	1489,81	1000,49	1658,82
	2 x 3	PUCALÁ x CATONGO	1,83	21,61	1,60	60,66	2,41	70,27	53,59	197,15	43,52	0,26	2961,51	711,72	2,28	126,99	1566,31	952,63	820,66
	2 x 4	CATONGO x TSH-1188	1,87	17,12	1,15	51,97	2,01	50,52	46,15	131,15	30,35	0,32	3236,71	695,41	2,41	157,92	1423,42	853,51	810,61
	2 x 5	RB40 x CATONGO	1,86	20,02	0,95	59,01	1,62	55,48	65,01	157,23	31,37	0,25	3996,11	1231,74	3,04	312,19	1494,68	1118,61	1420,49
	2 x 6	MOC-01 x CATONGO	1,91	24,57	1,43	58,01	2,08	86,74	92,22	244,75	44,85	0,27	3330,36	945,51	2,76	216,35	1434,68	743,57	1041,47
	2 x 7	CATONGO x IMC-67	1,95	19,76	1,19	47,61	2,60	64,71	69,02	161,07	22,71	0,21	4414,02	1478,41	2,77	262,32	2008,21	1009,67	1438,22
	3 x 4	PUCALÁ x TSH-1188	1,72	21,81	1,11	61,81	1,58	44,88	66,08	136,12	32,51	0,24	2353,61	542,01	2,89	181,01	1238,22	584,38	748,91
	3 x 5	PUCALÁ x RB40	1,56	19,08	0,79	45,01	2,09	48,29	41,92	115,13	25,89	0,31	2807,33	625,97	2,26	110,14	1360,21	871,98	726,59
	3 x 6	PUCALÁ x MOC-01	1,86	19,52	1,44	64,33	1,75	66,76	62,39	173,4	28,32	0,24	3830,53	987,13	2,33	192,69	1885,29	1307,74	1331,42
	3 x 7	PUCALÁ x IMC-67	1,49	17,84	0,75	42,83	2,12	56,32	37,21	131,15	29,05	0,29	1768,35	362,06	2,26	86,69	1269,22	560,96	795,57
	4 x 5	RB40 x TSH-1188	2,03	21,11	1,22	68,83	1,81	71,74	59,65	167,28	31,46	0,23	3720,05	560,58	2,14	160,58	1790,51	1275,13	1144,03
	4 x 6	MOC-01 x TSH-1188	1,96	21,14	1,32	82,33	1,50	70,07	81,08	181,38	34,19	0,23	3903,45	1006,11	2,76	228,51	1468,58	922,38	1182,74
	4 x 7	IMC-67 x TSH-1188	2,08	21,69	1,45	79,66	2,06	71,07	92,42	185,64	38,75	0,24	4047,08	1163,78	2,88	294,11	1878,91	1101,37	1415,23
	5 x 6	RB40 x MOC-01	1,88	23,71	1,22	53,01	2,35	70,62	79,57	186,66	46,97	0,26	4022,54	920,91	2,27	166,22	1894,62	1309,36	1034,25
	5 x 7	RB40 x IMC-67	2,18	20,63	1,01	65,21	1,56	62,53	65,36	159,34	29,17	0,24	3402,78	1277,41	3,31	364,02	1473,07	743,57	1169,17
	6 x 7	MOC-01 x IMC-67	2,02	21,63	1,14	59,51	1,90	62,11	67,32	179,63	32,03	0,26	3996,11	1149,51	2,97	308,34	1602,07	1004,46	1216,58

## Sheet: Table B
	Nº	Progenies	H	CD	TLA x 10-4	LN	ILA x 10-2	LB	SB	TB	RB	R/S	RL	RA	RD	RV	RD	RD	RD
																	[<1mm]	[1-2mm]	[>2mm]
	1 x 2	CATONGO x SCA6	2,05	21,34	1,04	49,33	2,15	55,81	76,86	169,66	36,98	0,27	3338,33	706,66	1,98	127,89	1732,63	877,54	795,33
	1 x 3	PUCALÁ x SCA6	1,74	18,87	0,74	30,66	2,14	37,52	51,71	149,68	24,95	0,26	3250,39	469,78	1,64	59,74	1816,04	868,59	458,61
	1 x 4	TSH-1188 x SCA6	2,01	21,04	0,53	51,96	1,38	37,28	64,64	154,41	31,33	0,29	3743,55	841,75	2,31	153,07	1772,17	1057,66	895,44
	1 x 5	RB40 x SCA6	2,06	21,62	1,00	55,33	1,82	63,91	90,01	189,15	33,47	0,22	2943,72	457,61	1,59	57,95	1805,37	770,64	452,41
	1 x 6	MOC-01 x SCA6	1,99	17,09	1,05	59,51	1,74	60,75	51,62	154,16	27,64	0,22	3671,26	640,05	1,71	90,46	2009,49	769,30	753,67
	1 x 7	SCA6 x IMC-67	2,11	24,22	1,10	53,75	2,06	71,38	96,76	222,14	36,21	0,23	3886,02	1347,61	2,03	221,77	2410,40	1349,27	1242,88
	2 x 3	PUCALÁ x CATONGO	1,37	16,41	0,61	28,74	2,22	31,87	39,47	100,96	29,34	0,33	2193,62	380,97	2,13	74,21	1347,20	468,71	452,49
	2 x 4	CATONGO x TSH-1188	1,84	17,86	1,13	47,66	2,00	58,04	63,99	148,68	27,46	0,21	3193,14	585,18	1,79	87,61	1746,20	879,03	603,99
	2 x 5	RB40 x CATONGO	1,82	22,01	0,84	41,41	2,20	49,79	71,22	172,81	33,93	0,31	3503,25	727,65	1,93	130,64	1778,85	927,42	900,57
	2 x 6	MOC-01 x CATONGO	1,41	21,79	0,96	50,21	1,93	70,36	75,46	202,56	52,85	0,33	3613,29	586,67	1,98	91,62	1889,80	942,90	780,4
	2 x 7	CATONGO x IMC-67	1,99	20,85	0,79	36,21	2,15	52,01	84,91	183,08	38,64	0,34	3080,93	770,54	2,71	172,83	1604,10	856,19	687,08
	3 x 4	PUCALÁ x TSH-1188	1,78	16,64	0,73	45,33	1,54	41,78	56,54	142,64	27,43	0,27	4504,83	724,27	1,95	137,77	2071,20	1292,69	971,37
	3 x 5	PUCALÁ x RB40	1,81	20,58	0,82	34,16	2,50	52,01	66,09	152,26	31,99	0,28	3910,66	949,75	2,32	181,28	1902,13	1038,66	1049,07
	3 x 6	PUCALÁ x MOC-01	1,71	20,78	0,86	39,01	2,23	51,6	62,85	152,25	32,88	0,33	3333,16	489,55	1,50	57,04	2220,10	968,38	502,77
	3 x 7	PUCALÁ x IMC-67	1,47	20,84	0,54	29,94	1,80	53,38	36,97	129,58	30,78	0,29	2441,61	571,73	1,94	90,09	1648,44	752,61	628,38
	4 x 5	RB40 x TSH-1188	2,01	20,72	0,97	52,41	1,97	59,01	74,88	167,31	29,59	0,25	2812,61	380,97	1,52	52,00	1718,34	663,73	375,97
	4 x 6	MOC-01 x TSH-1188	1,39	17,65	1,02	64,45	1,46	47,56	61,85	130,88	31,69	0,29	3308,42	841,75	1,98	86,41	1823,86	1017,93	885,77
	4 x 7	IMC-67 x TSH-1188	1,87	18,85	0,93	63,01	1,55	51,47	60,65	155,09	29,03	0,27	3244,16	529,04	1,61	68,83	1956,56	795,81	489,61
	5 x 6	RB40 x MOC-01	1,98	22,23	0,96	46,21	2,43	71,16	96,31	181,03	39,98	0,29	4320,37	720,56	1,76	123,10	2128,39	1092,69	616,90
	5 x 7	RB40 x IMC-67	1,84	18,73	1,01	46,92	2,16	53,38	65,98	143,11	36,30	0,27	3465,52	767,69	1,81	69,60	2027,31	1258,31	784,83
	6 x 7	MOC-01 x IMC-67	1,99	17,73	0,87	46,51	1,93	49,94	62,21	140,43	28,27	0,25	3139,14	523,28	1,62	70,60	1755,12	864,01	518,49
